# Supplementary material for: Taxonomic note on Trichelix horrida (Pfeiffer, 1863) from Laos, with a type catalogue of Moellendorffia, Trichelix, and Moellendorffiella (Heterobranchia, Camaenidae)
Source: Zookeys. 2020 Jul 23;952:65–93. doi: 10.3897/zookeys.952.52695 (PMC7394776; doi:10.3897/zookeys.952.52695)
Supplement: XML Treatment for Trichelix [file zookeys.952.52695-treatment1.xml]

<!DOCTYPE tp:taxon-treatment
  PUBLIC "-//TaxonX//DTD Taxonomic Treatment Publishing DTD v0 20100105//EN" "tax-treatment-NSO.dtd">
<tp:taxon-treatment xmlns:tp="http://www.plazi.org/taxpub"><tp:treatment-meta><kwd-group><label>Taxon classification</label><kwd><named-content xmlns:xlink="http://www.w3.org/1999/xlink" content-type="kingdom">Animalia</named-content></kwd><kwd><named-content xmlns:xlink="http://www.w3.org/1999/xlink" content-type="order">Stylommatophora</named-content></kwd><kwd><named-content xmlns:xlink="http://www.w3.org/1999/xlink" content-type="family">Camaenidae</named-content></kwd></kwd-group><mixed-citation publication-type="journal"><person-group><name><surname>Sutcharit</surname><given-names>Chirasak</given-names></name><name><surname>Inkhavilay</surname><given-names>Khamla</given-names></name><name><surname>Panha</surname><given-names>Somsak</given-names></name></person-group><article-title>Taxonomic note on <italic><tp:taxon-name><tp:taxon-name-part taxon-name-part-type="genus" reg="Trichelix">Trichelix</tp:taxon-name-part> <tp:taxon-name-part taxon-name-part-type="species" reg="horrida">horrida</tp:taxon-name-part></tp:taxon-name></italic> (Pfeiffer, 1863) from Laos, with a type catalogue of <italic><tp:taxon-name><tp:taxon-name-part taxon-name-part-type="genus" reg="Moellendorffia">Moellendorffia</tp:taxon-name-part></tp:taxon-name></italic>, <italic><tp:taxon-name><tp:taxon-name-part taxon-name-part-type="genus" reg="Trichelix">Trichelix</tp:taxon-name-part></tp:taxon-name></italic>, and <italic><tp:taxon-name><tp:taxon-name-part taxon-name-part-type="genus" reg="Moellendorffiella">Moellendorffiella</tp:taxon-name-part></tp:taxon-name></italic> (<tp:taxon-name><tp:taxon-name-part taxon-name-part-type="superorder">Heterobranchia</tp:taxon-name-part></tp:taxon-name>, <tp:taxon-name><tp:taxon-name-part taxon-name-part-type="family">Camaenidae</tp:taxon-name-part></tp:taxon-name>)</article-title><source>Zookeys</source><day>23</day><month>7</month><year>2020</year><volume>952</volume><fpage>65</fpage><lpage>93</lpage><pub-id pub-id-type="doi">10.3897/zookeys.952.52695</pub-id></mixed-citation></tp:treatment-meta><tp:nomenclature><label>Genus</label><tp:taxon-name><object-id xmlns:xlink="http://www.w3.org/1999/xlink" content-type="arpha" xlink:type="simple">693D028C-C37E-57D9-8967-90CBCA0F24F7</object-id>
              <tp:taxon-name-part taxon-name-part-type="genus" reg="Trichelix">Trichelix</tp:taxon-name-part>
            </tp:taxon-name><tp:taxon-authority>Ancey, 1887</tp:taxon-authority><tp:nomenclature-citation-list><tp:nomenclature-citation><tp:taxon-name>
                  <tp:taxon-name-part taxon-name-part-type="genus" reg="Trichelix">Trichelix</tp:taxon-name-part>
                </tp:taxon-name><comment><xref ref-type="bibr" rid="B1">Ancey 1887</xref>: 64. <xref ref-type="bibr" rid="B52">Schileyko 2003</xref>: 1513.</comment></tp:nomenclature-citation><tp:nomenclature-citation><tp:taxon-name>
                  <tp:taxon-name-part taxon-name-part-type="genus" reg="Helix">Helix</tp:taxon-name-part> (<tp:taxon-name-part taxon-name-part-type="subgenus" reg="Trihelix">Trihelix</tp:taxon-name-part>)</tp:taxon-name><comment>: <xref ref-type="bibr" rid="B45">Pilsbry 1890</xref>: 9 (incorrect subsequent spelling). <xref ref-type="bibr" rid="B46">Pilsbry 1895</xref>: 289.</comment></tp:nomenclature-citation><tp:nomenclature-citation><tp:taxon-name>
                  <tp:taxon-name-part taxon-name-part-type="genus" reg="Moellendorffia">Moellendorffia</tp:taxon-name-part>
                </tp:taxon-name><comment>(<tp:taxon-name><tp:taxon-name-part taxon-name-part-type="genus" reg="Trihelix">Trihelix</tp:taxon-name-part></tp:taxon-name> [sic]): <xref ref-type="bibr" rid="B48">Pilsbry 1905</xref>: 65.</comment></tp:nomenclature-citation><tp:nomenclature-citation><tp:taxon-name>
                  <tp:taxon-name-part taxon-name-part-type="genus" reg="Moellendorffia">Moellendorffia</tp:taxon-name-part> (<tp:taxon-name-part taxon-name-part-type="subgenus" reg="Trichelix">Trichelix</tp:taxon-name-part>)</tp:taxon-name><comment>: <xref ref-type="bibr" rid="B65">Zilch 1960</xref>: 612.</comment></tp:nomenclature-citation></tp:nomenclature-citation-list></tp:nomenclature><tp:treatment-sec sec-type="type species" id="SECID0EGCAE"><title>Type species.</title><p><italic><tp:taxon-name><tp:taxon-name-part taxon-name-part-type="genus" reg="Helix">Helix</tp:taxon-name-part> <tp:taxon-name-part taxon-name-part-type="species" reg="horrida">horrida</tp:taxon-name-part></tp:taxon-name></italic> Pfeiffer, 1863; by original designation.</p></tp:treatment-sec><tp:treatment-sec sec-type="description" id="SECID0EXCAE"><title>Description.</title><p>Shell small to medium-sized, flattened to concave, rather thin, umbilicate, and corneous to brownish. Spire shrunken; embryonic shell nearly smooth; following whorls granulated and with short to long periostracal hairs arranged in oblique rows along the lines of growth. Last whorl rounded and descending anteriorly. Aperture ventral or subvertical; trigonal or subcircular; with strong or weak barriers inside the aperture <abbrev xmlns:xlink="http://www.w3.org/1999/xlink" xlink:title="Atrium" id="ABBRID0E4CAE" xlink:type="simple">at</abbrev> upper periphery and below periphery, and externally marked with strong to weak longitudinal furrows. Peristome expanded and continuous or discontinuous; parietal callus thin or thickened and little elevated.</p><p>Genitalia typical of camaenids, without either dart apparatus or accessory glands. Penis and epiphallus long, penial verge present, and flagellum short. Internal wall of penis and vagina with longitudinal pilasters.</p><p>Radular teeth arranged in V-shaped rows; central and lateral teeth triangular.</p></tp:treatment-sec><tp:treatment-sec sec-type="remarks" id="SECID0EDDAE"><title>Remarks.</title><p>The genus is currently comprised of six nominal species (<xref ref-type="bibr" rid="B52">Schileyko 2003</xref>; <xref ref-type="bibr" rid="B30">Minato 2011</xref>). Two species occur in northern Laos and southern China (Fig. <xref ref-type="fig" rid="F3">3</xref>), viz. <italic><tp:taxon-name><tp:taxon-name-part taxon-name-part-type="genus" reg="Trichelix">T.</tp:taxon-name-part> <tp:taxon-name-part taxon-name-part-type="species" reg="horrida">horrida</tp:taxon-name-part></tp:taxon-name></italic> and <italic><tp:taxon-name><tp:taxon-name-part taxon-name-part-type="genus" reg="Trichelix">T.</tp:taxon-name-part> <tp:taxon-name-part taxon-name-part-type="species" reg="biscalpta">biscalpta</tp:taxon-name-part></tp:taxon-name></italic> (Heude, 1885), and one has been recorded from Taiwan, viz. <italic><tp:taxon-name><tp:taxon-name-part taxon-name-part-type="genus" reg="Trichelix">T.</tp:taxon-name-part> <tp:taxon-name-part taxon-name-part-type="species" reg="hiraseana">hiraseana</tp:taxon-name-part></tp:taxon-name></italic> (Pilsbry, 1905). Three species occur on the Amami Islands, Central Ryukyu Islands, Japan, viz. <italic><tp:taxon-name><tp:taxon-name-part taxon-name-part-type="genus" reg="Trichelix">T.</tp:taxon-name-part> <tp:taxon-name-part taxon-name-part-type="species" reg="eucharista">eucharista</tp:taxon-name-part></tp:taxon-name></italic> (Pilsbry, 1901), <italic><tp:taxon-name><tp:taxon-name-part taxon-name-part-type="genus" reg="Trichelix">T.</tp:taxon-name-part> <tp:taxon-name-part taxon-name-part-type="species" reg="diminuta">diminuta</tp:taxon-name-part></tp:taxon-name></italic> (Pilsbry &amp; Hirase, 1905) and <italic><tp:taxon-name><tp:taxon-name-part taxon-name-part-type="genus" reg="Trichelix">T.</tp:taxon-name-part> <tp:taxon-name-part taxon-name-part-type="species" reg="tokunoensis">tokunoensis</tp:taxon-name-part></tp:taxon-name></italic> (Pilsbry &amp; Hirase, 1905).</p></tp:treatment-sec><tp:treatment-sec><!--Section generated to contain objects referenced in tp:taxon-treatment.--><fig id="F3" position="float" orientation="portrait"><object-id xmlns:xlink="http://www.w3.org/1999/xlink" content-type="doi" xlink:type="simple">10.3897/zookeys.952.52695.figure3</object-id><object-id xmlns:xlink="http://www.w3.org/1999/xlink" content-type="arpha" xlink:type="simple">E8C260B2-2D0D-5EA8-9377-F2AA806E638A</object-id><label>Figure 3.</label><caption><p>Approximate geographical position of the type locality of all nominal species of the genera <italic><tp:taxon-name><tp:taxon-name-part taxon-name-part-type="genus" reg="Moellendorffia">Moellendorffia</tp:taxon-name-part></tp:taxon-name></italic> (circle), <italic><tp:taxon-name><tp:taxon-name-part taxon-name-part-type="genus" reg="Trichelix">Trichelix</tp:taxon-name-part></tp:taxon-name></italic> (square), and <italic><tp:taxon-name><tp:taxon-name-part taxon-name-part-type="genus" reg="Moellendorffiella">Moellendorffiella</tp:taxon-name-part></tp:taxon-name></italic> (triangle). The numbers indicated correspond to the nominal species listed in the catalogue of the type specimen.</p></caption><graphic xmlns:xlink="http://www.w3.org/1999/xlink" xlink:href="zookeys-952-065-g003.jpg" position="float" orientation="portrait" xlink:type="simple" id="oo_435099.jpg"><uri content-type="original_file" xlink:type="simple">https://binary.pensoft.net/fig/435099</uri></graphic></fig></tp:treatment-sec><ref-list><ref id="B1"><mixed-citation xmlns:xlink="http://www.w3.org/1999/xlink" xlink:type="simple"><person-group><name name-style="western"><surname>Ancey</surname><given-names>C-F</given-names></name></person-group> (<year>1887</year>) Description of new genera or subgenera of <tp:taxon-name><tp:taxon-name-part taxon-name-part-type="family">Helicidae</tp:taxon-name-part></tp:taxon-name>. The Conchologists Exchange 1: 64. <ext-link xlink:type="simple" ext-link-type="uri" xlink:href="https://www.biodiversitylibrary.org/page/28528930">https://www.biodiversitylibrary.org/page/28528930</ext-link></mixed-citation></ref><ref id="B52"><mixed-citation xmlns:xlink="http://www.w3.org/1999/xlink" xlink:type="simple"><person-group><name name-style="western"><surname>Schileyko</surname><given-names>AA</given-names></name></person-group> (<year>2003</year>) <article-title>Treatise on recent terrestrial pulmonate mollusks. Part 11: <tp:taxon-name><tp:taxon-name-part taxon-name-part-type="family">Trigonochlamydidae</tp:taxon-name-part></tp:taxon-name>, Papillodesmidae, <tp:taxon-name><tp:taxon-name-part taxon-name-part-type="family">Vitrinidae</tp:taxon-name-part></tp:taxon-name>, <tp:taxon-name><tp:taxon-name-part taxon-name-part-type="family">Limacidae</tp:taxon-name-part></tp:taxon-name>, <tp:taxon-name><tp:taxon-name-part taxon-name-part-type="family">Bielziidae</tp:taxon-name-part></tp:taxon-name>, <tp:taxon-name><tp:taxon-name-part taxon-name-part-type="family">Agriolimacidae</tp:taxon-name-part></tp:taxon-name>, <tp:taxon-name><tp:taxon-name-part taxon-name-part-type="family">Boettgerillidae</tp:taxon-name-part></tp:taxon-name>, <tp:taxon-name><tp:taxon-name-part taxon-name-part-type="family">Camaenidae</tp:taxon-name-part></tp:taxon-name>.</article-title><source>Ruthenica, Supplement</source><volume>2</volume>: <fpage>1467</fpage>–<lpage>1626</lpage>.</mixed-citation></ref><ref id="B45"><mixed-citation xmlns:xlink="http://www.w3.org/1999/xlink" xlink:type="simple"><person-group><name name-style="western"><surname>Pilsbry</surname><given-names>HA</given-names></name></person-group> (<year>1890</year>) <source>[1890–1891] Manual of Conchology, Structure and Systematic, with Illustrations of the Species, Second Series, Volume 6 (<tp:taxon-name><tp:taxon-name-part taxon-name-part-type="family">Helicidae</tp:taxon-name-part></tp:taxon-name>, Vol. IV).</source><publisher-name>Academy of Natural Science Philadelphia</publisher-name>, <publisher-loc>PA</publisher-loc>, <size units="page">366 pp</size>. [pp.1–192 (1890)]. <ext-link xlink:type="simple" ext-link-type="uri" xlink:href="https://www.biodiversitylibrary.org/page/23626780">https://www.biodiversitylibrary.org/page/23626780</ext-link></mixed-citation></ref><ref id="B46"><mixed-citation xmlns:xlink="http://www.w3.org/1999/xlink" xlink:type="simple"><person-group><name name-style="western"><surname>Pilsbry</surname><given-names>HA</given-names></name></person-group> (<year>1895</year>) <source>[1893–1895] Manual of Conchology, Structure and Systematic, with Illustrations of the Species, Second Series, Volume 9 (<tp:taxon-name><tp:taxon-name-part taxon-name-part-type="family">Helicidae</tp:taxon-name-part></tp:taxon-name>, Vol. 7. Guide to the Study of Helices).</source><publisher-name>Academy of Natural Science Philadelphia</publisher-name>, <publisher-loc>PA</publisher-loc>, <size units="page">253 pp</size>. [pp. 161–336 (1895)]. <ext-link xlink:type="simple" ext-link-type="uri" xlink:href="https://www.biodiversitylibrary.org/page/1103099">https://www.biodiversitylibrary.org/page/1103099</ext-link></mixed-citation></ref><ref id="B48"><mixed-citation xmlns:xlink="http://www.w3.org/1999/xlink" xlink:type="simple"><person-group><name name-style="western"><surname>Pilsbry</surname><given-names>HA</given-names></name></person-group> (<year>1905</year>) <article-title>Notes on <italic><tp:taxon-name><tp:taxon-name-part taxon-name-part-type="genus">Moellendorffia</tp:taxon-name-part></tp:taxon-name></italic> and <italic><tp:taxon-name><tp:taxon-name-part taxon-name-part-type="genus">Stegodera</tp:taxon-name-part></tp:taxon-name></italic>.</article-title><source>The Nautilus</source><volume>19</volume>: <fpage>63</fpage>–<lpage>67</lpage>. <ext-link xlink:type="simple" ext-link-type="uri" xlink:href="https://www.biodiversitylibrary.org/page/1755561">https://www.biodiversitylibrary.org/page/1755561</ext-link></mixed-citation></ref><ref id="B65"><mixed-citation xmlns:xlink="http://www.w3.org/1999/xlink" xlink:type="simple"><person-group><name name-style="western"><surname>Zilch</surname><given-names>A</given-names></name></person-group> (<year>1960 [1959–1960]</year>) <source><tp:taxon-name><tp:taxon-name-part taxon-name-part-type="class">Gastropoda</tp:taxon-name-part></tp:taxon-name>, <tp:taxon-name><tp:taxon-name-part taxon-name-part-type="subclass">Euthyneura</tp:taxon-name-part></tp:taxon-name>. In: Schindewolf OH (Ed.) Handbuch der Paläozoologie, Band 6, <tp:taxon-name><tp:taxon-name-part taxon-name-part-type="class">Gastropoda</tp:taxon-name-part></tp:taxon-name>.</source><publisher-name>Gebrüder Borntraeger</publisher-name>, <publisher-loc>Berlin</publisher-loc>, <size units="page">835 pp</size>. [pp. 401–835 (1960)].</mixed-citation></ref><ref id="B30"><mixed-citation xmlns:xlink="http://www.w3.org/1999/xlink" xlink:type="simple"><person-group><name name-style="western"><surname>Minato</surname><given-names>H</given-names></name></person-group> (<year>2011</year>) <article-title>A memorandum of the studies of Japanese land snails (8), the genus <italic><tp:taxon-name><tp:taxon-name-part taxon-name-part-type="genus">Moellendorffia</tp:taxon-name-part></tp:taxon-name></italic> (<tp:taxon-name><tp:taxon-name-part taxon-name-part-type="infraclass">Pulmonata</tp:taxon-name-part></tp:taxon-name>: <tp:taxon-name><tp:taxon-name-part taxon-name-part-type="family">Camaenidae</tp:taxon-name-part></tp:taxon-name>) from Amami Islands.</article-title><source>Chiribotan</source><volume>45</volume>: <fpage>20</fpage>–<lpage>34</lpage>.</mixed-citation></ref></ref-list></tp:taxon-treatment>
