# Supplementary material for: Taxonomic note on Trichelix horrida (Pfeiffer, 1863) from Laos, with a type catalogue of Moellendorffia, Trichelix, and Moellendorffiella (Heterobranchia, Camaenidae)
Source: Zookeys. 2020 Jul 23;952:65–93. doi: 10.3897/zookeys.952.52695 (PMC7394776; doi:10.3897/zookeys.952.52695)
Supplement: XML Treatment for Trichelix horrida [file zookeys.952.52695-treatment2.xml]

<!DOCTYPE tp:taxon-treatment
  PUBLIC "-//TaxonX//DTD Taxonomic Treatment Publishing DTD v0 20100105//EN" "tax-treatment-NSO.dtd">
<tp:taxon-treatment xmlns:tp="http://www.plazi.org/taxpub"><tp:treatment-meta><kwd-group><label>Taxon classification</label><kwd><named-content xmlns:xlink="http://www.w3.org/1999/xlink" content-type="kingdom">Animalia</named-content></kwd><kwd><named-content xmlns:xlink="http://www.w3.org/1999/xlink" content-type="order">Stylommatophora</named-content></kwd><kwd><named-content xmlns:xlink="http://www.w3.org/1999/xlink" content-type="family">Camaenidae</named-content></kwd></kwd-group><mixed-citation publication-type="journal"><person-group><name><surname>Sutcharit</surname><given-names>Chirasak</given-names></name><name><surname>Inkhavilay</surname><given-names>Khamla</given-names></name><name><surname>Panha</surname><given-names>Somsak</given-names></name></person-group><article-title>Taxonomic note on <italic><tp:taxon-name><tp:taxon-name-part taxon-name-part-type="genus" reg="Trichelix">Trichelix</tp:taxon-name-part> <tp:taxon-name-part taxon-name-part-type="species" reg="horrida">horrida</tp:taxon-name-part></tp:taxon-name></italic> (Pfeiffer, 1863) from Laos, with a type catalogue of <italic><tp:taxon-name><tp:taxon-name-part taxon-name-part-type="genus" reg="Moellendorffia">Moellendorffia</tp:taxon-name-part></tp:taxon-name></italic>, <italic><tp:taxon-name><tp:taxon-name-part taxon-name-part-type="genus" reg="Trichelix">Trichelix</tp:taxon-name-part></tp:taxon-name></italic>, and <italic><tp:taxon-name><tp:taxon-name-part taxon-name-part-type="genus" reg="Moellendorffiella">Moellendorffiella</tp:taxon-name-part></tp:taxon-name></italic> (<tp:taxon-name><tp:taxon-name-part taxon-name-part-type="superorder">Heterobranchia</tp:taxon-name-part></tp:taxon-name>, <tp:taxon-name><tp:taxon-name-part taxon-name-part-type="family">Camaenidae</tp:taxon-name-part></tp:taxon-name>)</article-title><source>Zookeys</source><day>23</day><month>7</month><year>2020</year><volume>952</volume><fpage>65</fpage><lpage>93</lpage><pub-id pub-id-type="doi">10.3897/zookeys.952.52695</pub-id></mixed-citation></tp:treatment-meta><tp:nomenclature><tp:taxon-name><object-id xmlns:xlink="http://www.w3.org/1999/xlink" content-type="arpha" xlink:type="simple">1022CAD3-022A-5EDA-841B-929249734061</object-id>
              <tp:taxon-name-part taxon-name-part-type="genus" reg="Trichelix">Trichelix</tp:taxon-name-part>
              <tp:taxon-name-part taxon-name-part-type="species" reg="horrida">horrida</tp:taxon-name-part>
            </tp:taxon-name><tp:taxon-authority>(Pfeiffer, 1863)</tp:taxon-authority><xref ref-type="fig" rid="F1">Figures 1</xref><xref ref-type="fig" rid="F2">, 2</xref><xref ref-type="fig" rid="F7">, 7B</xref><tp:nomenclature-citation-list><tp:nomenclature-citation><tp:taxon-name>
                  <tp:taxon-name-part taxon-name-part-type="genus" reg="Helix">Helix</tp:taxon-name-part> <tp:taxon-name-part taxon-name-part-type="species" reg="horrida">horrida</tp:taxon-name-part></tp:taxon-name><comment><xref ref-type="bibr" rid="B41">Pfeiffer 1863</xref>[“1862”]: 272, pl. 36, fig. 15. Type locality: “Lao Mountains, Camboja” [probably in northern Laos around Luang Phrabang area, Laos]. <xref ref-type="bibr" rid="B42">Pfeiffer 1868a</xref>: 395. <xref ref-type="bibr" rid="B43">Pfeiffer 1868b</xref>: 399, 400, pl. 92, figs 17–19. <xref ref-type="bibr" rid="B44">Pfeiffer and Kobelt 1880</xref>: 579, pl. 170, figs 8–10.</comment></tp:nomenclature-citation><tp:nomenclature-citation><tp:taxon-name>
                  <tp:taxon-name-part taxon-name-part-type="genus" reg="Helix">Helix</tp:taxon-name-part> (<tp:taxon-name-part taxon-name-part-type="subgenus" reg="Trihelix">Trihelix</tp:taxon-name-part>) <tp:taxon-name-part taxon-name-part-type="species" reg="horrida">horrida</tp:taxon-name-part></tp:taxon-name><comment>: <xref ref-type="bibr" rid="B1">Ancey 1887</xref>: 64. <xref ref-type="bibr" rid="B45">Pilsbry 1890</xref>: 9, pl. 1, figs 9–11.</comment></tp:nomenclature-citation><tp:nomenclature-citation><tp:taxon-name>
                  <tp:taxon-name-part taxon-name-part-type="genus" reg="Helix">Helix</tp:taxon-name-part> (<tp:taxon-name-part taxon-name-part-type="subgenus" reg="Moellendorffia">Moellendorffia</tp:taxon-name-part>) <tp:taxon-name-part taxon-name-part-type="species" reg="horrida">horrida</tp:taxon-name-part></tp:taxon-name><comment>: <xref ref-type="bibr" rid="B46">Pilsbry 1895</xref>: 290.</comment></tp:nomenclature-citation><tp:nomenclature-citation><tp:taxon-name>
                  <tp:taxon-name-part taxon-name-part-type="genus" reg="Moellendorffia">Moellendorffia</tp:taxon-name-part> (<tp:taxon-name-part taxon-name-part-type="subgenus" reg="Trichelix">Trichelix</tp:taxon-name-part>) <tp:taxon-name-part taxon-name-part-type="species" reg="horrida">horrida</tp:taxon-name-part></tp:taxon-name><comment>: <xref ref-type="bibr" rid="B65">Zilch 1960</xref>: 612. <xref ref-type="bibr" rid="B21">Inkhavilay et al. 2019</xref>: 105, figs 53f, 54a, 58h.</comment></tp:nomenclature-citation><tp:nomenclature-citation><tp:taxon-name>
                  <tp:taxon-name-part taxon-name-part-type="genus" reg="Moellendorffia">Moellendorffia</tp:taxon-name-part> <tp:taxon-name-part taxon-name-part-type="species" reg="horrida">horrida</tp:taxon-name-part></tp:taxon-name><comment>: <xref ref-type="bibr" rid="B50">Richardson 1985</xref>: 185.</comment></tp:nomenclature-citation></tp:nomenclature-citation-list></tp:nomenclature><tp:treatment-sec sec-type="type material" id="SECID0E5KAE"><title>Type material.</title><p>Three specimens originating from H. Cuming’s collection with the original label stating the taxon name and collection location in Pfeiffer’s handwriting are present in the malacological collection of the NHMUK. Of these specimens, the one most closely matching the measurements given in the original description is here designated as the lectotype NHMUK 20200202/1 (Fig. <xref ref-type="fig" rid="F7">7B</xref>) to stabilize the name. The other two shells from the same lot become paralectotypes NHMUK 20200202/2 to 20200202/3.</p><p><italic><tp:taxon-name><tp:taxon-name-part taxon-name-part-type="genus" reg="Trichelix">Trichelix</tp:taxon-name-part> <tp:taxon-name-part taxon-name-part-type="species" reg="horrida">horrida</tp:taxon-name-part></tp:taxon-name></italic> was originally described based on specimens collected by H. Mouhot, with “Lao Mountain, Camboja” as the published type locality. Our survey following Mouhot’s itinerary in the south-western part of Cambodia yielded no specimens that could be identified in this genus. This record type locality seems to be imprecise. On the other hand, our survey in the northern part of Laos, where Mouhot had visited Luang Phrabang in 1861, recorded populations of this species in Muang Ngoi about 90 km north of Luang Phrabang City. Therefore, we restricted the known distribution and propose Luang Phrabang Province, Laos as the correct type locality for this species.</p></tp:treatment-sec><tp:treatment-sec sec-type="material" id="SECID0EVLAE"><title>Material examined.</title><p>Moist evergreen forest on limestone hills between Ban Pha Toke and Ban Nong Ian, Muang Ngoi (Town), Ngoi District, Luang Phrabang Province, Laos (<named-content xmlns:xlink="http://www.w3.org/1999/xlink" content-type="dwc:verbatimCoordinates" xlink:type="simple"><named-content content-type="geo-json" specific-use="{&#34;type&#34;:&#34;Point&#34;,&#34;coordinates&#34;:[102.648972,20.542000]}" id="NCID0E5LAE" xlink:type="simple">20°32'31.2"N, 102°38'56.3"E</named-content></named-content>): <named-content xmlns:xlink="http://www.w3.org/1999/xlink" content-type="dwc:institutional_code" xlink:type="simple">CUMZ</named-content> 5248 (eight specimens in ethanol; Fig. <xref ref-type="fig" rid="F1">1A</xref>), <named-content xmlns:xlink="http://www.w3.org/1999/xlink" content-type="dwc:institutional_code" xlink:type="simple">CUMZ</named-content> 5249 (five shells; Fig. <xref ref-type="fig" rid="F1">1B</xref>), <named-content xmlns:xlink="http://www.w3.org/1999/xlink" content-type="dwc:institutional_code" xlink:type="simple">CUMZ</named-content> 5250 (one shell).</p><fig id="F1" position="float" orientation="portrait"><object-id xmlns:xlink="http://www.w3.org/1999/xlink" content-type="doi" xlink:type="simple">10.3897/zookeys.952.52695.figure1</object-id><object-id xmlns:xlink="http://www.w3.org/1999/xlink" content-type="arpha" xlink:type="simple">23006728-269B-5D3F-A6CC-2F9EB39D1488</object-id><label>Figure 1.</label><caption><p>Living snail and shell <bold>A</bold> specimen <named-content xmlns:xlink="http://www.w3.org/1999/xlink" content-type="dwc:institutional_code" xlink:type="simple">CUMZ</named-content> 5248 <bold>B</bold> specimen <named-content xmlns:xlink="http://www.w3.org/1999/xlink" content-type="dwc:institutional_code" xlink:type="simple">CUMZ</named-content> 5249.</p></caption><graphic xmlns:xlink="http://www.w3.org/1999/xlink" xlink:href="zookeys-952-065-g001.jpg" position="float" orientation="portrait" xlink:type="simple" id="oo_435097.jpg"><uri content-type="original_file" xlink:type="simple">https://binary.pensoft.net/fig/435097</uri></graphic></fig></tp:treatment-sec><tp:treatment-sec sec-type="description" id="SECID0EVNAE"><title>Measurement.</title><p>From 10 specimens analyzed; shell height ranged from 12.4–14.7 mm (mean 13.5 ± 1.0); shell width ranged from 20.8–23.9 mm (mean 22.0 ± 1.2); and whorl count ranged from 6–6⅛ whorls.</p></tp:treatment-sec><tp:treatment-sec sec-type="Shell" id="SECID0E1NAE"><title>Shell.</title><p>Shell medium-sized, dextral, slightly thin, translucent, depressed globose, biconcave shaped (dorsoventrally concave), and deeply umbilicate. Whorls 5–6, slightly convex, and increasing regularly; suture depressed, spire concave, looking like umbilicus. Embryonic shell large with very fine growth lines. Following whorl with corneous to brownish periostracum; upper surface with long hairs arranged in oblique rows; lower surface with slightly shorter hairs and few hairs around umbilicus. In worn specimens, shell surface possesses rough rows of tubercles running obliquely and descending, relatively smooth around umbilicus. Last whorl well rounded and little convex below periphery. Last whorl descending about ¼ whorl from aperture, and constriction occurs close to apertural lip. Aperture ear-shaped and opened subventrally; lip margin pale corneous, little thickened, and continuously expanded. External furrow aligns with internal apertural lamella or fold. Upper periphery marked with two furrows arranged spirally and correspond with palatal lamella and fold; below periphery with one furrow close to lip aligned with basal lamella. Parietal callus thickened, elevated, emarginated, and obtusely projecting inward. Umbilicus wide, but narrower than apex side which is cascade-shouldered.</p></tp:treatment-sec><tp:treatment-sec sec-type="Genitalia" id="SECID0E6NAE"><title>Genitalia.</title><p>Atrium (<abbrev xmlns:xlink="http://www.w3.org/1999/xlink" xlink:title="Atrium" id="ABBRID0EFOAE" xlink:type="simple">at</abbrev>) short; penis (p) long; proximally with penial verge and enlarged fold <abbrev xmlns:xlink="http://www.w3.org/1999/xlink" xlink:title="Atrium" id="ABBRID0EJOAE" xlink:type="simple">at</abbrev> penial verge base; distally similar in length as proximally and somewhat slender tube. Epiphallus (e) slightly enlarged and almost the same length as penis. Flagellum (fl) very short and small. Vas deferens (<abbrev xmlns:xlink="http://www.w3.org/1999/xlink" xlink:title="Vas deferens" id="ABBRID0ENOAE" xlink:type="simple">vd</abbrev>) a small tube, follows vagina and penis, and connects distally on epiphallus and free oviduct. Penial retractor muscle (<abbrev xmlns:xlink="http://www.w3.org/1999/xlink" xlink:title="Penial retractor muscle" id="ABBRID0EROAE" xlink:type="simple">pr</abbrev>) slightly thickened and long (Fig. <xref ref-type="fig" rid="F2">2A</xref>).</p><p>Internal wall of penis ribbed by a series of swollen longitudinal penial pilasters (<abbrev xmlns:xlink="http://www.w3.org/1999/xlink" xlink:title="penial pilasters" id="ABBRID0E2OAE" xlink:type="simple">pp</abbrev>). Smooth pilasters line introverts penial chamber and encircles penial verge tip. Penial verge (<abbrev xmlns:xlink="http://www.w3.org/1999/xlink" xlink:title="Penial verge" id="ABBRID0E6OAE" xlink:type="simple">pv</abbrev>) small, short conic with smooth surface (Fig. <xref ref-type="fig" rid="F2">2B</xref>).</p><p>Vagina (v) of similar length to proximal penis and held in position by series of muscles attached to foot floor. Gametolytic organ (duct and sac) long, cylindrical, and extending as far as albumen gland. Gametolytic duct (<abbrev xmlns:xlink="http://www.w3.org/1999/xlink" xlink:title="Gametolytic duct" id="ABBRID0EJPAE" xlink:type="simple">gd</abbrev>) as wide as gametolytic sac (<abbrev xmlns:xlink="http://www.w3.org/1999/xlink" xlink:title="gametolytic sac" id="ABBRID0ENPAE" xlink:type="simple">gs</abbrev>) for most of its length but narrows before reaching gametolytic sac. Free oviduct (<abbrev xmlns:xlink="http://www.w3.org/1999/xlink" xlink:title="Free oviduct" id="ABBRID0ERPAE" xlink:type="simple">fo</abbrev>) short, about half of vagina length; oviduct (<abbrev xmlns:xlink="http://www.w3.org/1999/xlink" xlink:title="oviduct" id="ABBRID0EVPAE" xlink:type="simple">ov</abbrev>) small. Prostate gland (<abbrev xmlns:xlink="http://www.w3.org/1999/xlink" xlink:title="Prostate gland" id="ABBRID0EZPAE" xlink:type="simple">pg</abbrev>) and oviduct (<abbrev xmlns:xlink="http://www.w3.org/1999/xlink" xlink:title="oviduct" id="ABBRID0E4PAE" xlink:type="simple">ov</abbrev>) developed; hermaphroditic duct long and convoluted tube; albumen gland solid and tongue shape (Fig. <xref ref-type="fig" rid="F2">2A</xref>).</p><p>Internal wall of vagina possesses several longitudinal vaginal pilasters (<abbrev xmlns:xlink="http://www.w3.org/1999/xlink" xlink:title="vaginal pilasters" id="ABBRID0EHQAE" xlink:type="simple">vp</abbrev>). Pilasters with smooth surface and line entire vaginal chamber (Fig. <xref ref-type="fig" rid="F2">2B</xref>).</p><fig id="F2" position="float" orientation="portrait"><object-id xmlns:xlink="http://www.w3.org/1999/xlink" content-type="doi" xlink:type="simple">10.3897/zookeys.952.52695.figure2</object-id><object-id xmlns:xlink="http://www.w3.org/1999/xlink" content-type="arpha" xlink:type="simple">3766AB19-30E6-5086-976E-1694FF036B0B</object-id><label>Figure 2.</label><caption><p>Genitalia and radula of <italic><tp:taxon-name><tp:taxon-name-part taxon-name-part-type="genus" reg="Trichelix">T.</tp:taxon-name-part> <tp:taxon-name-part taxon-name-part-type="species" reg="horrida">horrida</tp:taxon-name-part></tp:taxon-name></italic> specimen <named-content xmlns:xlink="http://www.w3.org/1999/xlink" content-type="dwc:institutional_code" xlink:type="simple">CUMZ</named-content> 5248 <bold>A</bold> General view of the genital system <bold>B</bold> Interior structure of the penis and vaginal chambers <bold>C</bold> Dorsal view showing head wart <bold>D</bold> Scanning electron micrographs of central, lateral and marginal teeth. Central tooth is indicated by ‘C’ and the other numbers indicate the order of lateral and marginal teeth.</p></caption><graphic xmlns:xlink="http://www.w3.org/1999/xlink" xlink:href="zookeys-952-065-g002.jpg" position="float" orientation="portrait" xlink:type="simple" id="oo_435098.jpg"><uri content-type="original_file" xlink:type="simple">https://binary.pensoft.net/fig/435098</uri></graphic></fig></tp:treatment-sec><tp:treatment-sec sec-type="Animal" id="SECID0EURAE"><title>Animal.</title><p>Live animal covered with blackish-brown reticulated skin and dorsally with whitish stripe in middle of the body. A small curved head wart (<abbrev xmlns:xlink="http://www.w3.org/1999/xlink" xlink:title="head wart" id="ABBRID0E1RAE" xlink:type="simple">hw</abbrev>) is located between the posterior tentacles (Fig. <xref ref-type="fig" rid="F2">2C</xref>). Foot narrow and long; mantle edge greyish; tentacles brownish, and lower tentacles pale brown. Mantle cavity possesses blackish pigmentation. Live snails possess short to long periostracal hairs, which mostly disappear in worn shells or old snails.</p></tp:treatment-sec><tp:treatment-sec sec-type="Radula" id="SECID0ECSAE"><title>Radula.</title><p>Teeth arranged in anteriorly pointed, V-shaped rows; each row contains about 75 (37-(18–20)-1-(18–20)-38) teeth. Central tooth unicuspid, triangular with blunt cusp. Lateral teeth unicuspid, triangular with blunt tip, gradually taller laterally and little inclined to central tooth. Marginal teeth starting around tooth numbers 18 to 20 outwards from lateral teeth. Tricuspid or bicuspid marginal teeth, endocone usually absent; mesocone large, broad and with curved to blunt cusp; ectocone slightly large, pointed head and located <abbrev xmlns:xlink="http://www.w3.org/1999/xlink" xlink:title="Atrium" id="ABBRID0EISAE" xlink:type="simple">at</abbrev> base of the teeth. Outer marginal teeth rather small; mesocone and ectocone indistinguishable, with undulated cusp (Fig. <xref ref-type="fig" rid="F2">2D</xref>).</p></tp:treatment-sec><tp:treatment-sec sec-type="distribution" id="SECID0EQSAE"><title>Distribution.</title><p><italic><tp:taxon-name><tp:taxon-name-part taxon-name-part-type="genus" reg="Trichelix">Trichelix</tp:taxon-name-part> <tp:taxon-name-part taxon-name-part-type="species" reg="horrida">horrida</tp:taxon-name-part></tp:taxon-name></italic> was previously known only from the type locality (“Lao Mountain, Cambojia” [Cambodia or Laos]). The specimens examined herein were collected from limestone karst in Muang Ngoi Town, about 90 km north of Luang Phrabang City.</p><p>Our sampling locality was characterized by monsoonal karst landforms with high humidity. The snails occurred in tropical moist deciduous forest. There was heavy rain before our visit in August 2014. The snails were active, crawling or sitting on moist rotten logs among the limestone outcrops.</p></tp:treatment-sec><tp:treatment-sec sec-type="remarks" id="SECID0ECTAE"><title>Remarks.</title><p><italic><tp:taxon-name><tp:taxon-name-part taxon-name-part-type="genus" reg="Trichelix">Trichelix</tp:taxon-name-part> <tp:taxon-name-part taxon-name-part-type="species" reg="horrida">horrida</tp:taxon-name-part></tp:taxon-name></italic> is distinctly different in shell morphology from all other <italic><tp:taxon-name><tp:taxon-name-part taxon-name-part-type="genus" reg="Moellendorffia">Moellendorffia</tp:taxon-name-part></tp:taxon-name></italic> species by having a concave spire, rounded last whorl, and two furrows arranged spirally on the upper periphery (Table <xref ref-type="table" rid="T1">1</xref>). In contrast, <italic><tp:taxon-name><tp:taxon-name-part taxon-name-part-type="genus" reg="Moellendorffia">Moellendorffia</tp:taxon-name-part></tp:taxon-name></italic> species tend to have flattened to elevated spires, rounded to shouldered last whorls, and two furrows arranged vertically on the periphery. <italic><tp:taxon-name><tp:taxon-name-part taxon-name-part-type="genus" reg="Trichelix">Trichelix</tp:taxon-name-part> <tp:taxon-name-part taxon-name-part-type="species" reg="horrida">horrida</tp:taxon-name-part></tp:taxon-name></italic> differs from the other congeners in having two short furrows on the last whorl and an elevated parietal callus (Fig. <xref ref-type="fig" rid="F7">7B</xref>), while <italic><tp:taxon-name><tp:taxon-name-part taxon-name-part-type="genus" reg="Trichelix">T.</tp:taxon-name-part> <tp:taxon-name-part taxon-name-part-type="species" reg="biscalpta">biscalpta</tp:taxon-name-part></tp:taxon-name></italic> and <italic><tp:taxon-name><tp:taxon-name-part taxon-name-part-type="genus" reg="Trichelix">T.</tp:taxon-name-part> <tp:taxon-name-part taxon-name-part-type="species" reg="hiraseana">hiraseana</tp:taxon-name-part></tp:taxon-name></italic> tend to have a long furrow on the last whorl and unelevated parietal callus (Figs <xref ref-type="fig" rid="F6">6C</xref>, <xref ref-type="fig" rid="F7">7A</xref>). In addition, <italic><tp:taxon-name><tp:taxon-name-part taxon-name-part-type="genus" reg="Trichelix">T.</tp:taxon-name-part> <tp:taxon-name-part taxon-name-part-type="species" reg="hiraseana">hiraseana</tp:taxon-name-part></tp:taxon-name></italic> has a relatively long, drumstick-shaped flagellum, while the type species has a very short protrusion (see <xref ref-type="bibr" rid="B30">Minato 2011</xref> for a comparison). In addition, <italic><tp:taxon-name><tp:taxon-name-part taxon-name-part-type="genus" reg="Chloritis">Chloritis</tp:taxon-name-part> <tp:taxon-name-part taxon-name-part-type="species" reg="bifoveata">bifoveata</tp:taxon-name-part></tp:taxon-name></italic> (Benson, 1850) from Myanmar and Thailand, <italic><tp:taxon-name><tp:taxon-name-part taxon-name-part-type="genus" reg="Chloritis">C.</tp:taxon-name-part> <tp:taxon-name-part taxon-name-part-type="species" reg="diplochone">diplochone</tp:taxon-name-part></tp:taxon-name></italic> Möllendorff, 1898 from Laos and Thailand, and <italic><tp:taxon-name><tp:taxon-name-part taxon-name-part-type="genus" reg="Chloritis">C.</tp:taxon-name-part> <tp:taxon-name-part taxon-name-part-type="species" reg="vinhensis">vinhensis</tp:taxon-name-part></tp:taxon-name></italic> Thach &amp; Huber, 2018 from Vietnam differ from <italic><tp:taxon-name><tp:taxon-name-part taxon-name-part-type="genus" reg="Trichelix">T.</tp:taxon-name-part> <tp:taxon-name-part taxon-name-part-type="species" reg="horrida">horrida</tp:taxon-name-part></tp:taxon-name></italic> by having a thin parietal callus, with a shell constriction occurring about half a whorl from the aperture (absent in <italic><tp:taxon-name><tp:taxon-name-part taxon-name-part-type="genus" reg="Chloritis">C.</tp:taxon-name-part> <tp:taxon-name-part taxon-name-part-type="species" reg="vinhensis">vinhensis</tp:taxon-name-part></tp:taxon-name></italic>), and without apertural dentition (<xref ref-type="bibr" rid="B56">Sutcharit and Panha 2010</xref>; <xref ref-type="bibr" rid="B38">Páll-Gergely and Neubert 2019</xref>; <xref ref-type="bibr" rid="B37">Páll-Gergely et al. 2020</xref>).</p></tp:treatment-sec><tp:treatment-sec><!--Section generated to contain objects referenced in tp:taxon-treatment.--><fig id="F7" position="float" orientation="portrait"><object-id xmlns:xlink="http://www.w3.org/1999/xlink" content-type="doi" xlink:type="simple">10.3897/zookeys.952.52695.figure7</object-id><object-id xmlns:xlink="http://www.w3.org/1999/xlink" content-type="arpha" xlink:type="simple">B3C4CECC-9B12-56F3-AD25-E2F447CBAF49</object-id><label>Figure 7.</label><caption><p><bold>A</bold><italic><tp:taxon-name><tp:taxon-name-part taxon-name-part-type="genus" reg="Trichelix">Trichelix</tp:taxon-name-part> <tp:taxon-name-part taxon-name-part-type="species" reg="hiraseana">hiraseana</tp:taxon-name-part></tp:taxon-name></italic>, lectotype <named-content xmlns:xlink="http://www.w3.org/1999/xlink" content-type="dwc:institutional_code" xlink:type="simple">ANSP</named-content> 89999 <bold>B</bold><italic><tp:taxon-name><tp:taxon-name-part taxon-name-part-type="genus" reg="Trichelix">Trichelix</tp:taxon-name-part> <tp:taxon-name-part taxon-name-part-type="species" reg="horrida">horrida</tp:taxon-name-part></tp:taxon-name></italic>, lectotype NHMUK 20200202/1 <bold>C</bold><italic><tp:taxon-name><tp:taxon-name-part taxon-name-part-type="genus" reg="Trichelix">Trichelix</tp:taxon-name-part> <tp:taxon-name-part taxon-name-part-type="species" reg="eucharista">eucharista</tp:taxon-name-part></tp:taxon-name></italic>, syntype NHMUK 19991540 of <italic><tp:taxon-name><tp:taxon-name-part taxon-name-part-type="genus" reg="Chloritis">Chloritis</tp:taxon-name-part> <tp:taxon-name-part taxon-name-part-type="species" reg="malangensis">malangensis</tp:taxon-name-part></tp:taxon-name></italic><bold>D</bold><italic><tp:taxon-name><tp:taxon-name-part taxon-name-part-type="genus" reg="Trichelix">Trichelix</tp:taxon-name-part> <tp:taxon-name-part taxon-name-part-type="species" reg="oshimana">oshimana</tp:taxon-name-part></tp:taxon-name></italic>, syntype NHMUK 1922.8.29.83 <bold>E, F</bold><italic><tp:taxon-name><tp:taxon-name-part taxon-name-part-type="genus" reg="Trichelix">Trichelix</tp:taxon-name-part> <tp:taxon-name-part taxon-name-part-type="species" reg="tokunoensis">tokunoensis</tp:taxon-name-part></tp:taxon-name></italic><bold>E</bold> lectotype <named-content xmlns:xlink="http://www.w3.org/1999/xlink" content-type="dwc:institutional_code" xlink:type="simple">ANSP</named-content> 87680 and <bold>F</bold> paralectotype <named-content xmlns:xlink="http://www.w3.org/1999/xlink" content-type="dwc:institutional_code" xlink:type="simple">ANSP</named-content> 90048.</p></caption><graphic xmlns:xlink="http://www.w3.org/1999/xlink" xlink:href="zookeys-952-065-g007.jpg" position="float" orientation="portrait" xlink:type="simple" id="oo_435103.jpg"><uri content-type="original_file" xlink:type="simple">https://binary.pensoft.net/fig/435103</uri></graphic></fig><table-wrap id="T1" position="float" orientation="portrait"><label>Table 1.</label><caption><p>Comparison of <italic><tp:taxon-name><tp:taxon-name-part taxon-name-part-type="genus" reg="Trichelix">Trichelix</tp:taxon-name-part></tp:taxon-name></italic> (continental and eastern Asian islands species) and the related genera <italic><tp:taxon-name><tp:taxon-name-part taxon-name-part-type="genus" reg="Moellendorffia">Moellendorffia</tp:taxon-name-part></tp:taxon-name></italic> and <italic><tp:taxon-name><tp:taxon-name-part taxon-name-part-type="genus" reg="Moellendorffiella">Moellendorffiella</tp:taxon-name-part></tp:taxon-name></italic>.</p></caption><table id="TID0EVNAI" rules="all"><tbody><tr><th rowspan="2" colspan="1">Characters</th><th rowspan="2" colspan="1"><italic><tp:taxon-name><tp:taxon-name-part taxon-name-part-type="genus" reg="Moellendorffia">Moellendorffia</tp:taxon-name-part></tp:taxon-name></italic> Ancey, 1887</th><th rowspan="1" colspan="2"><italic><tp:taxon-name><tp:taxon-name-part taxon-name-part-type="genus" reg="Trichelix">Trichelix</tp:taxon-name-part></tp:taxon-name></italic> Ancey, 1887</th><th rowspan="2" colspan="1"><italic><tp:taxon-name><tp:taxon-name-part taxon-name-part-type="genus" reg="Moellendorffiella">Moellendorffiella</tp:taxon-name-part></tp:taxon-name></italic> Pilsbry, 1905</th></tr><tr><th rowspan="1" colspan="1">Continental group</th><th rowspan="1" colspan="1">Central Ryukyu group</th></tr><tr><td rowspan="1" colspan="1">Shell shape</td><td rowspan="1" colspan="1">low conic to convex</td><td rowspan="1" colspan="1">concave</td><td rowspan="1" colspan="1">concave</td><td rowspan="1" colspan="1">flat</td></tr><tr><td rowspan="1" colspan="1">Last whorl</td><td rowspan="1" colspan="1">round or angular</td><td rowspan="1" colspan="1">round</td><td rowspan="1" colspan="1">round</td><td rowspan="1" colspan="1">shouldered or strong shouldered keel</td></tr><tr><td rowspan="1" colspan="1">Periostracal hair</td><td rowspan="1" colspan="1">short to long</td><td rowspan="1" colspan="1">short to long</td><td rowspan="1" colspan="1">short</td><td rowspan="1" colspan="1">absent</td></tr><tr><td rowspan="1" colspan="1">Furrow on upper periphery and alignment on last whorl</td><td rowspan="1" colspan="1">–</td><td rowspan="1" colspan="1">one or two / spiral alignment</td><td rowspan="1" colspan="1">–</td><td rowspan="1" colspan="1">–</td></tr><tr><td rowspan="1" colspan="1">Furrow on periphery and alignment on last whorl</td><td rowspan="1" colspan="1">two / vertical alignment</td><td rowspan="1" colspan="1">–</td><td rowspan="1" colspan="1">–</td><td rowspan="1" colspan="1">one/ spiral alignment</td></tr><tr><td rowspan="1" colspan="1">Furrow below periphery</td><td rowspan="1" colspan="1">one and strong</td><td rowspan="1" colspan="1">one and strong</td><td rowspan="1" colspan="1">absent or very weak</td><td rowspan="1" colspan="1">one and strong</td></tr><tr><td rowspan="1" colspan="1">Parietal callus</td><td rowspan="1" colspan="1">long elevated with nodule</td><td rowspan="1" colspan="1">short elevated with nodule</td><td rowspan="1" colspan="1">thin with cords</td><td rowspan="1" colspan="1">thin</td></tr><tr><td rowspan="1" colspan="1">Distribution (Fig. <xref ref-type="fig" rid="F3">3</xref>)</td><td rowspan="1" colspan="1">Southern China and Indochina</td><td rowspan="1" colspan="1">Central China, Indochina and Taiwan</td><td rowspan="1" colspan="1">Restricted to the Central Ryukyu Islands, Japan</td><td rowspan="1" colspan="1">Central China</td></tr><tr><td rowspan="1" colspan="1">Suggested nominal species<break/> (<bold>bold</bold> = type species)</td><td rowspan="1" colspan="1"><italic><tp:taxon-name><tp:taxon-name-part taxon-name-part-type="genus" reg="Moellendorffia"/><tp:taxon-name-part taxon-name-part-type="species" reg="blaisei">blaisei</tp:taxon-name-part></tp:taxon-name></italic>, <italic><tp:taxon-name><tp:taxon-name-part taxon-name-part-type="genus" reg="Moellendorffia"/><tp:taxon-name-part taxon-name-part-type="species" reg="deflexa">deflexa</tp:taxon-name-part></tp:taxon-name></italic>, <italic><tp:taxon-name><tp:taxon-name-part taxon-name-part-type="genus" reg="Moellendorffia"/><tp:taxon-name-part taxon-name-part-type="species" reg="dengi">dengi</tp:taxon-name-part></tp:taxon-name></italic>, <italic><tp:taxon-name><tp:taxon-name-part taxon-name-part-type="genus" reg="Moellendorffia"/><tp:taxon-name-part taxon-name-part-type="species" reg="depressispira">depressispira</tp:taxon-name-part></tp:taxon-name></italic>, <italic><tp:taxon-name><tp:taxon-name-part taxon-name-part-type="genus" reg="Moellendorffia"/><tp:taxon-name-part taxon-name-part-type="species" reg="eastlakeana">eastlakeana</tp:taxon-name-part></tp:taxon-name></italic>, <italic><tp:taxon-name><tp:taxon-name-part taxon-name-part-type="genus" reg="Moellendorffia"/><tp:taxon-name-part taxon-name-part-type="species" reg="hensaniensis">hensaniensis</tp:taxon-name-part></tp:taxon-name></italic>, <italic><tp:taxon-name><tp:taxon-name-part taxon-name-part-type="genus" reg="Moellendorffia"/><tp:taxon-name-part taxon-name-part-type="species" reg="loxotata">loxotata</tp:taxon-name-part></tp:taxon-name></italic>, <italic><tp:taxon-name><tp:taxon-name-part taxon-name-part-type="genus" reg="Moellendorffia"/><tp:taxon-name-part taxon-name-part-type="species" reg="messageri">messageri</tp:taxon-name-part></tp:taxon-name></italic>, <italic><tp:taxon-name><tp:taxon-name-part taxon-name-part-type="genus" reg="Moellendorffia"/><tp:taxon-name-part taxon-name-part-type="species" reg="sculpticoncha">sculpticoncha</tp:taxon-name-part></tp:taxon-name></italic>, <italic><tp:taxon-name><tp:taxon-name-part taxon-name-part-type="genus" reg="Moellendorffia"/><tp:taxon-name-part taxon-name-part-type="species" reg="spurca">spurca</tp:taxon-name-part></tp:taxon-name></italic>, <bold><italic><tp:taxon-name><tp:taxon-name-part taxon-name-part-type="genus" reg="Moellendorffia"/><tp:taxon-name-part taxon-name-part-type="species" reg="trisinuata">trisinuata</tp:taxon-name-part></tp:taxon-name></italic></bold></td><td rowspan="1" colspan="1"><italic><tp:taxon-name><tp:taxon-name-part taxon-name-part-type="genus" reg="Trichelix"/><tp:taxon-name-part taxon-name-part-type="species" reg="biscalpta">biscalpta</tp:taxon-name-part></tp:taxon-name></italic>, <italic><tp:taxon-name><tp:taxon-name-part taxon-name-part-type="genus" reg="Trichelix"/><tp:taxon-name-part taxon-name-part-type="species" reg="hiraseana">hiraseana</tp:taxon-name-part></tp:taxon-name></italic>, <bold><italic><tp:taxon-name><tp:taxon-name-part taxon-name-part-type="genus" reg="Trichelix"/><tp:taxon-name-part taxon-name-part-type="species" reg="horrida">horrida</tp:taxon-name-part></tp:taxon-name></italic></bold></td><td rowspan="1" colspan="1"><italic><tp:taxon-name><tp:taxon-name-part taxon-name-part-type="genus" reg="Trichelix"/><tp:taxon-name-part taxon-name-part-type="species" reg="diminuta">diminuta</tp:taxon-name-part></tp:taxon-name></italic>, <italic><tp:taxon-name><tp:taxon-name-part taxon-name-part-type="genus" reg="Trichelix"/><tp:taxon-name-part taxon-name-part-type="species" reg="eucharista">eucharista</tp:taxon-name-part></tp:taxon-name></italic>, <italic><tp:taxon-name><tp:taxon-name-part taxon-name-part-type="genus" reg="Trichelix"/><tp:taxon-name-part taxon-name-part-type="species" reg="tokunoensis">tokunoensis</tp:taxon-name-part></tp:taxon-name></italic></td><td rowspan="1" colspan="1"><bold><italic><tp:taxon-name><tp:taxon-name-part taxon-name-part-type="genus" reg="Moellendorffiella"/><tp:taxon-name-part taxon-name-part-type="species" reg="erdmanni">erdmanni</tp:taxon-name-part></tp:taxon-name></italic></bold>, <italic><tp:taxon-name><tp:taxon-name-part taxon-name-part-type="genus" reg="Moellendorffiella"/><tp:taxon-name-part taxon-name-part-type="species" reg="faberiana">faberiana</tp:taxon-name-part></tp:taxon-name></italic></td></tr></tbody></table></table-wrap><fig id="F3" position="float" orientation="portrait"><object-id xmlns:xlink="http://www.w3.org/1999/xlink" content-type="doi" xlink:type="simple">10.3897/zookeys.952.52695.figure3</object-id><object-id xmlns:xlink="http://www.w3.org/1999/xlink" content-type="arpha" xlink:type="simple">E8C260B2-2D0D-5EA8-9377-F2AA806E638A</object-id><label>Figure 3.</label><caption><p>Approximate geographical position of the type locality of all nominal species of the genera <italic><tp:taxon-name><tp:taxon-name-part taxon-name-part-type="genus" reg="Moellendorffia">Moellendorffia</tp:taxon-name-part></tp:taxon-name></italic> (circle), <italic><tp:taxon-name><tp:taxon-name-part taxon-name-part-type="genus" reg="Trichelix">Trichelix</tp:taxon-name-part></tp:taxon-name></italic> (square), and <italic><tp:taxon-name><tp:taxon-name-part taxon-name-part-type="genus" reg="Moellendorffiella">Moellendorffiella</tp:taxon-name-part></tp:taxon-name></italic> (triangle). The numbers indicated correspond to the nominal species listed in the catalogue of the type specimen.</p></caption><graphic xmlns:xlink="http://www.w3.org/1999/xlink" xlink:href="zookeys-952-065-g003.jpg" position="float" orientation="portrait" xlink:type="simple" id="oo_435099.jpg"><uri content-type="original_file" xlink:type="simple">https://binary.pensoft.net/fig/435099</uri></graphic></fig><fig id="F6" position="float" orientation="portrait"><object-id xmlns:xlink="http://www.w3.org/1999/xlink" content-type="doi" xlink:type="simple">10.3897/zookeys.952.52695.figure6</object-id><object-id xmlns:xlink="http://www.w3.org/1999/xlink" content-type="arpha" xlink:type="simple">B4A149B7-75AB-5B15-B66B-3D31B076231F</object-id><label>Figure 6.</label><caption><p><bold>A</bold><italic><tp:taxon-name><tp:taxon-name-part taxon-name-part-type="genus" reg="Moellendorffia">Moellendorffia</tp:taxon-name-part> <tp:taxon-name-part taxon-name-part-type="species" reg="spurca">spurca</tp:taxon-name-part></tp:taxon-name></italic>, syntype <named-content xmlns:xlink="http://www.w3.org/1999/xlink" content-type="dwc:institutional_code" xlink:type="simple">MNHN</named-content>-<abbrev xmlns:xlink="http://www.w3.org/1999/xlink" xlink:title="Molluscs Collection" id="ABBRID0ELEAI" xlink:type="simple">IM</abbrev>-2000-1992 <bold>B</bold><italic><tp:taxon-name><tp:taxon-name-part taxon-name-part-type="genus" reg="Moellendorffia">Moellendorffia</tp:taxon-name-part> <tp:taxon-name-part taxon-name-part-type="species" reg="trisinuata">trisinuata</tp:taxon-name-part></tp:taxon-name></italic>, syntype <named-content xmlns:xlink="http://www.w3.org/1999/xlink" content-type="dwc:institutional_code" xlink:type="simple">ZMB</named-content> 7620 <bold>C</bold><italic><tp:taxon-name><tp:taxon-name-part taxon-name-part-type="genus" reg="Trichelix">Trichelix</tp:taxon-name-part> <tp:taxon-name-part taxon-name-part-type="species" reg="biscalpta">biscalpta</tp:taxon-name-part></tp:taxon-name></italic>, syntype <named-content xmlns:xlink="http://www.w3.org/1999/xlink" content-type="dwc:institutional_code" xlink:type="simple">MCZ</named-content> 167125 <bold>D</bold><italic><tp:taxon-name><tp:taxon-name-part taxon-name-part-type="genus" reg="Trichelix">Trichelix</tp:taxon-name-part> <tp:taxon-name-part taxon-name-part-type="species" reg="diminuta">diminuta</tp:taxon-name-part></tp:taxon-name></italic>, lectotype <named-content xmlns:xlink="http://www.w3.org/1999/xlink" content-type="dwc:institutional_code" xlink:type="simple">ANSP</named-content> 90049 <bold>E</bold><italic><tp:taxon-name><tp:taxon-name-part taxon-name-part-type="genus" reg="Trichelix">Trichelix</tp:taxon-name-part> <tp:taxon-name-part taxon-name-part-type="species" reg="eucharista">eucharista</tp:taxon-name-part></tp:taxon-name></italic>, lectotype <named-content xmlns:xlink="http://www.w3.org/1999/xlink" content-type="dwc:institutional_code" xlink:type="simple">ANSP</named-content> 81221 <bold>F</bold><italic><tp:taxon-name><tp:taxon-name-part taxon-name-part-type="genus" reg="Trichelix">Trichelix</tp:taxon-name-part> <tp:taxon-name-part taxon-name-part-type="species" reg="hiraseana">hiraseana</tp:taxon-name-part></tp:taxon-name></italic>, lectotype <named-content xmlns:xlink="http://www.w3.org/1999/xlink" content-type="dwc:institutional_code" xlink:type="simple">SMF</named-content> 7404/1 of <italic><tp:taxon-name><tp:taxon-name-part taxon-name-part-type="genus" reg="Stegodera">Stegodera</tp:taxon-name-part> <tp:taxon-name-part taxon-name-part-type="species" reg="helleri">helleri</tp:taxon-name-part></tp:taxon-name></italic>. Photo: AJ Baldinger (<bold>C</bold>).</p></caption><graphic xmlns:xlink="http://www.w3.org/1999/xlink" xlink:href="zookeys-952-065-g006.jpg" position="float" orientation="portrait" xlink:type="simple" id="oo_435102.jpg"><uri content-type="original_file" xlink:type="simple">https://binary.pensoft.net/fig/435102</uri></graphic></fig></tp:treatment-sec><ref-list><ref id="B41"><mixed-citation xmlns:xlink="http://www.w3.org/1999/xlink" xlink:type="simple"><person-group><name name-style="western"><surname>Pfeiffer</surname><given-names>L</given-names></name></person-group> (<year>1863</year>) <article-title>Descriptions of thirty-six new land shells from the collection of H. Cuming, Esq.</article-title><source>Proceedings of the Zoological Society of London</source><volume>30</volume> [<issue>1862</issue>]: <fpage>268</fpage>–<lpage>278</lpage>. <ext-link xlink:type="simple" ext-link-type="uri" xlink:href="https://www.biodiversitylibrary.org/page/28627248">https://www.biodiversitylibrary.org/page/28627248</ext-link></mixed-citation></ref><ref id="B42"><mixed-citation xmlns:xlink="http://www.w3.org/1999/xlink" xlink:type="simple"><person-group><name name-style="western"><surname>Pfeiffer</surname><given-names>L</given-names></name></person-group> (<year>1868a</year>) <source>Monographia Heliceorum Viventium, Supplement Tertium. Volume 5. F.A.</source><publisher-name>Brockhaus</publisher-name>, <publisher-loc>Lipsiae</publisher-loc>, <size units="page">565 pp</size>. <ext-link xlink:type="simple" ext-link-type="uri" xlink:href="https://www.biodiversitylibrary.org/page/12932069">https://www.biodiversitylibrary.org/page/12932069</ext-link></mixed-citation></ref><ref id="B43"><mixed-citation xmlns:xlink="http://www.w3.org/1999/xlink" xlink:type="simple"><person-group><name name-style="western"><surname>Pfeiffer</surname><given-names>L</given-names></name></person-group> (<year>1868b</year>) [1867–1876] Novitates Conchologicae. Series prima. <tp:taxon-name><tp:taxon-name-part taxon-name-part-type="phylum">Mollusca</tp:taxon-name-part></tp:taxon-name> extramarina. Descriptions et figures de coquilles, estramarines nouvelles, ou peu connues. Beschreibung und Abbidung neuer order kritischer Land- und Süsswasser Mollusken. Tome 3, Lief. 25–36: 301–510, plates 73–108. [pp. 369–430, pls 85–96 (1868)]. [Published in parts, dates follow Johnson (1969)]. <ext-link xlink:type="simple" ext-link-type="uri" xlink:href="https://www.biodiversitylibrary.org/page/10946681">https://www.biodiversitylibrary.org/page/10946681</ext-link></mixed-citation></ref><ref id="B44"><mixed-citation xmlns:xlink="http://www.w3.org/1999/xlink" xlink:type="simple"><person-group><name name-style="western"><surname>Pfeiffer</surname><given-names>L</given-names></name><name name-style="western"><surname>Kobelt</surname><given-names>W</given-names></name></person-group> (<year>1880</year>) [1877–1897] Die Schnirkelschnecken nebst den zunáchst verwandten Gattungen. Vierter Theil. Systematisches Conchylien-Cabinet von Martini und Chemnitz 1(12) [(4)]: 525–859, plates 162–228. [pp. 563–594, pls 168–172 (1880)] [Published in parts, dates follow Welter-Schultes (1999)]. <ext-link xlink:type="simple" ext-link-type="uri" xlink:href="https://www.biodiversitylibrary.org/page/51339237">https://www.biodiversitylibrary.org/page/51339237</ext-link></mixed-citation></ref><ref id="B1"><mixed-citation xmlns:xlink="http://www.w3.org/1999/xlink" xlink:type="simple"><person-group><name name-style="western"><surname>Ancey</surname><given-names>C-F</given-names></name></person-group> (<year>1887</year>) Description of new genera or subgenera of <tp:taxon-name><tp:taxon-name-part taxon-name-part-type="family">Helicidae</tp:taxon-name-part></tp:taxon-name>. The Conchologists Exchange 1: 64. <ext-link xlink:type="simple" ext-link-type="uri" xlink:href="https://www.biodiversitylibrary.org/page/28528930">https://www.biodiversitylibrary.org/page/28528930</ext-link></mixed-citation></ref><ref id="B45"><mixed-citation xmlns:xlink="http://www.w3.org/1999/xlink" xlink:type="simple"><person-group><name name-style="western"><surname>Pilsbry</surname><given-names>HA</given-names></name></person-group> (<year>1890</year>) <source>[1890–1891] Manual of Conchology, Structure and Systematic, with Illustrations of the Species, Second Series, Volume 6 (<tp:taxon-name><tp:taxon-name-part taxon-name-part-type="family">Helicidae</tp:taxon-name-part></tp:taxon-name>, Vol. IV).</source><publisher-name>Academy of Natural Science Philadelphia</publisher-name>, <publisher-loc>PA</publisher-loc>, <size units="page">366 pp</size>. [pp.1–192 (1890)]. <ext-link xlink:type="simple" ext-link-type="uri" xlink:href="https://www.biodiversitylibrary.org/page/23626780">https://www.biodiversitylibrary.org/page/23626780</ext-link></mixed-citation></ref><ref id="B46"><mixed-citation xmlns:xlink="http://www.w3.org/1999/xlink" xlink:type="simple"><person-group><name name-style="western"><surname>Pilsbry</surname><given-names>HA</given-names></name></person-group> (<year>1895</year>) <source>[1893–1895] Manual of Conchology, Structure and Systematic, with Illustrations of the Species, Second Series, Volume 9 (<tp:taxon-name><tp:taxon-name-part taxon-name-part-type="family">Helicidae</tp:taxon-name-part></tp:taxon-name>, Vol. 7. Guide to the Study of Helices).</source><publisher-name>Academy of Natural Science Philadelphia</publisher-name>, <publisher-loc>PA</publisher-loc>, <size units="page">253 pp</size>. [pp. 161–336 (1895)]. <ext-link xlink:type="simple" ext-link-type="uri" xlink:href="https://www.biodiversitylibrary.org/page/1103099">https://www.biodiversitylibrary.org/page/1103099</ext-link></mixed-citation></ref><ref id="B65"><mixed-citation xmlns:xlink="http://www.w3.org/1999/xlink" xlink:type="simple"><person-group><name name-style="western"><surname>Zilch</surname><given-names>A</given-names></name></person-group> (<year>1960 [1959–1960]</year>) <source><tp:taxon-name><tp:taxon-name-part taxon-name-part-type="class">Gastropoda</tp:taxon-name-part></tp:taxon-name>, <tp:taxon-name><tp:taxon-name-part taxon-name-part-type="subclass">Euthyneura</tp:taxon-name-part></tp:taxon-name>. In: Schindewolf OH (Ed.) Handbuch der Paläozoologie, Band 6, <tp:taxon-name><tp:taxon-name-part taxon-name-part-type="class">Gastropoda</tp:taxon-name-part></tp:taxon-name>.</source><publisher-name>Gebrüder Borntraeger</publisher-name>, <publisher-loc>Berlin</publisher-loc>, <size units="page">835 pp</size>. [pp. 401–835 (1960)].</mixed-citation></ref><ref id="B21"><mixed-citation xmlns:xlink="http://www.w3.org/1999/xlink" xlink:type="simple"><person-group><name name-style="western"><surname>Inkhavilay</surname><given-names>K</given-names></name><name name-style="western"><surname>Sutcharit</surname><given-names>C</given-names></name><name name-style="western"><surname>Bantaowong</surname><given-names>U</given-names></name><name name-style="western"><surname>Chanabun</surname><given-names>R</given-names></name><name name-style="western"><surname>Siriwut</surname><given-names>W</given-names></name><name name-style="western"><surname>Srisonchai</surname><given-names>R</given-names></name><name name-style="western"><surname>Pholyotha</surname><given-names>A</given-names></name><name name-style="western"><surname>Jirapatrasilp</surname><given-names>P</given-names></name><name name-style="western"><surname>Panha</surname><given-names>S</given-names></name></person-group> (<year>2019</year>) <article-title>Annotated checklist of the terrestrial molluscs from Laos (<tp:taxon-name><tp:taxon-name-part taxon-name-part-type="phylum">Mollusca</tp:taxon-name-part></tp:taxon-name>, <tp:taxon-name><tp:taxon-name-part taxon-name-part-type="class">Gastropoda</tp:taxon-name-part></tp:taxon-name>).</article-title><source>ZooKeys</source><volume>834</volume>: <fpage>1</fpage>–<lpage>166</lpage>. <ext-link xlink:type="simple" ext-link-type="doi" xlink:href="10.3897/zookeys.834.28800">https://doi.org/10.3897/zookeys.834.28800</ext-link></mixed-citation></ref><ref id="B50"><mixed-citation xmlns:xlink="http://www.w3.org/1999/xlink" xlink:type="simple"><person-group><name name-style="western"><surname>Richardson</surname><given-names>L</given-names></name></person-group> (<year>1985</year>) <article-title><tp:taxon-name><tp:taxon-name-part taxon-name-part-type="family">Camaenidae</tp:taxon-name-part></tp:taxon-name>: catalog of species.</article-title><source>Tryonia</source><volume>12</volume>: <fpage>1</fpage>–<lpage>479</lpage>. <ext-link xlink:type="simple" ext-link-type="uri" xlink:href="https://www.biodiversitylibrary.org/page/57458814">https://www.biodiversitylibrary.org/page/57458814</ext-link></mixed-citation></ref><ref id="B30"><mixed-citation xmlns:xlink="http://www.w3.org/1999/xlink" xlink:type="simple"><person-group><name name-style="western"><surname>Minato</surname><given-names>H</given-names></name></person-group> (<year>2011</year>) <article-title>A memorandum of the studies of Japanese land snails (8), the genus <italic><tp:taxon-name><tp:taxon-name-part taxon-name-part-type="genus">Moellendorffia</tp:taxon-name-part></tp:taxon-name></italic> (<tp:taxon-name><tp:taxon-name-part taxon-name-part-type="infraclass">Pulmonata</tp:taxon-name-part></tp:taxon-name>: <tp:taxon-name><tp:taxon-name-part taxon-name-part-type="family">Camaenidae</tp:taxon-name-part></tp:taxon-name>) from Amami Islands.</article-title><source>Chiribotan</source><volume>45</volume>: <fpage>20</fpage>–<lpage>34</lpage>.</mixed-citation></ref><ref id="B56"><mixed-citation xmlns:xlink="http://www.w3.org/1999/xlink" xlink:type="simple"><person-group><name name-style="western"><surname>Sutcharit</surname><given-names>C</given-names></name><name name-style="western"><surname>Panha</surname><given-names>S</given-names></name></person-group> (<year>2010</year>) <article-title>Taxonomic re-evaluation of <italic><tp:taxon-name><tp:taxon-name-part taxon-name-part-type="genus">Chloritis</tp:taxon-name-part> <tp:taxon-name-part taxon-name-part-type="species">bifoveata</tp:taxon-name-part></tp:taxon-name></italic> (Benson, 1856) and <italic><tp:taxon-name><tp:taxon-name-part taxon-name-part-type="genus">C.</tp:taxon-name-part> <tp:taxon-name-part taxon-name-part-type="species">diplochone</tp:taxon-name-part></tp:taxon-name></italic> Möllendorff, 1898 (<tp:taxon-name><tp:taxon-name-part taxon-name-part-type="infraclass">Pulmonata</tp:taxon-name-part></tp:taxon-name>: Camaeniade).</article-title><source>Journal of Conchology</source><volume>40</volume>: <fpage>277</fpage>–<lpage>285</lpage>.</mixed-citation></ref><ref id="B38"><mixed-citation xmlns:xlink="http://www.w3.org/1999/xlink" xlink:type="simple"><person-group><name name-style="western"><surname>Páll-Gergely</surname><given-names>B</given-names></name><name name-style="western"><surname>Neubert</surname><given-names>E</given-names></name></person-group> (<year>2019</year>) <article-title>New insights in <italic><tp:taxon-name><tp:taxon-name-part taxon-name-part-type="genus">Trichochloritis</tp:taxon-name-part></tp:taxon-name></italic> Pilsbry, 1891 and its relatives (<tp:taxon-name><tp:taxon-name-part taxon-name-part-type="class">Gastropoda</tp:taxon-name-part></tp:taxon-name>, <tp:taxon-name><tp:taxon-name-part taxon-name-part-type="infraclass">Pulmonata</tp:taxon-name-part></tp:taxon-name>, <tp:taxon-name><tp:taxon-name-part taxon-name-part-type="family">Camaenidae</tp:taxon-name-part></tp:taxon-name>).</article-title><source>ZooKeys</source><volume>865</volume>: <fpage>137</fpage>–<lpage>154</lpage>. <ext-link xlink:type="simple" ext-link-type="doi" xlink:href="10.3897/zookeys.865.36296">https://doi.org/10.3897/zookeys.865.36296</ext-link></mixed-citation></ref><ref id="B37"><mixed-citation xmlns:xlink="http://www.w3.org/1999/xlink" xlink:type="simple"><person-group><name name-style="western"><surname>Páll-Gergely</surname><given-names>B</given-names></name><name name-style="western"><surname>Hunyadi</surname><given-names>A</given-names></name><name name-style="western"><surname>Auffenberg</surname><given-names>K</given-names></name></person-group> (<year>2020</year>) <article-title>Taxonomic vandalism in malacology: comments on molluscan taxa recently described by N. N. Thach and colleagues (2014–2019).</article-title><source>Folia Malacologica</source><volume>28</volume>: <fpage>35</fpage>–<lpage>76</lpage>. <ext-link xlink:type="simple" ext-link-type="doi" xlink:href="10.12657/folmal.028.002">https://doi.org/10.12657/folmal.028.002</ext-link></mixed-citation></ref></ref-list></tp:taxon-treatment>
